# Supplementary material for: Artificial Neural Networks for Predicting the Diameter of Electrospun Nanofibers Synthesized from Solutions/Emulsions of Biopolymers and Oils
Source: Materials (Basel). 2023 Aug 21;16(16):5720. doi: 10.3390/ma16165720 (PMC10456520; doi:10.3390/ma16165720)
Supplement: Supplementary file 1 [file materials-16-05720-s001.zip]

Archive with 1 entries (1 files):
- materials-2543578-supplementary.pdf
